# Supplementary material for: A longitudinal study on the impact of subjective exclusion on changes in self-esteem: the mediating effect of perceived income inequality
Source: PLoS One. 2025 Apr 2;20(4):e0321271. doi: 10.1371/journal.pone.0321271 (PMC11964206; doi:10.1371/journal.pone.0321271)
Supplement: S1 Data — (XLSX) [file pone.0321271.s001.xlsx]

## Sheet: Sheet1
Variable	Mean	Standard Deviation	Skewness	Kurtosis
Self-Esteem Year 1	3.15	0.35	-0.642	1.35
Self-Esteem Year 2	3.16	0.35	-0.517	1.57
Self-Esteem Year 3	3.19	0.37	-0.587	0.93
Self-Esteem Year 4	3.18	0.35	-0.758	1.82
Subjective Economic Satisfaction	2.98	0.953	0.251	-0.79
Residential Environment Satisfaction	2.44	0.814	0.895	0.464
Family Relationship Satisfaction	2.01	0.665	1.05	3.197
Social Relationship Satisfaction	2.17	0.624	0.877	1.934
Subjective Health Status	2.45	0.866	0.823	0.451
Leisure Life Satisfaction	2.63	0.87	0.521	-0.231
Perceived Income Inequality	3.84	0.856	-0.723	0.468
* Inverse coding
